# Supplementary material for: Single-Cell RNA-Seq and Bulk RNA-Seq Reveal Intratumoral Heterogeneity and Tumor Microenvironment Characteristics in Diffuse Large B-Cell Lymphoma
Source: Front Genet. 2022 May 4;13:881345. doi: 10.3389/fgene.2022.881345 (PMC9116505; doi:10.3389/fgene.2022.881345)
Supplement: Supplementary file 1 [file Table1.xlsx]

## Sheet: Supplementary Table 1
Supplementary Table 1. Patient characteristics.
Sample Name	Histological Diagnosis	Subtype/ Subclassification	Clinical Situation	Age	Gender
rLN1	Reactive Lymphdenitis	Not applicable	Not applicable	65	M
rLN2	Reactive Lymphdenitis	Not applicable	Not applicable	59	M
DLBCL1	Diffuse large B cell lymphoma	Germinal center B cell	Relapse	76	F
DLBCL2	Diffuse large B cell lymphoma	Non-germinal center B cell	Relapse	63	F

## Sheet: Supplementary Table 2
Supplementary Table 2. ScRNA sequencing parameter.
	DLBCL1	DLBCL2	rLN1	rLN2
Sequencing
Number of Reads	648260705	510119438	532632646	613791866
Valid Barcodes	0.976	0.967	0.971	0.974
Sequencing Saturation	0.898	0.858	0.885	0.944
Q30 Bases in Barcode	0.946	0.928	0.938	0.941
Q30 Bases in RNA Read	0.847	0.559	0.572	0.714
Q30 Bases in UMI	0.927	0.926	0.936	0.935
Mapping
Reads Mapped to Genome	0.894	0.775	0.756	0.848
Reads Mapped Confidently to Genome	0.846	0.738	0.716	0.803
Reads Mapped Confidently to Intergenic Regions	0.037	0.033	0.031	0.028
Reads Mapped Confidently to Intronic Regions	0.316	0.126	0.217	0.15
Reads Mapped Confidently to Exonic Regions	0.492	0.579	0.468	0.625
Reads Mapped Confidently to Transcriptome	0.464	0.552	0.442	0.598
Reads Mapped Antisense to Gene	0.013	0.006	0.011	0.007
Cells
Estimated Number of Cells	5249	3109	3095	2119
Fraction Reads in Cells	0.917	0.965	0.69	0.927
Mean Reads per Cell	123501	164078	172094	289661
Median Genes per Cell	1488	2450	1486	1227
Total Genes Detected	20557	20230	20966	20020
Median UMI Counts per Cell	3922	8267	3759	4021
